# Supplementary material for: FeIII Chelated with Humic Acid with Easy Synthesis Conditions and Good Performance as Anode Materials for Lithium-Ion Batteries
Source: Materials (Basel). 2023 Sep 29;16(19):6477. doi: 10.3390/ma16196477 (PMC10573477; doi:10.3390/ma16196477)
Supplement: Supplementary file 1 [file materials-16-06477-s001.zip]

Archive with 1 entries (1 files):
- materials-2600664-supplementary.pdf
